# Supplementary material for: Prevalence of cardiovascular risk factors among Asian migrant workers in South Korea
Source: PLoS One. 2023 Jul 10;18(7):e0288375. doi: 10.1371/journal.pone.0288375 (PMC10332585; doi:10.1371/journal.pone.0288375)
Supplement: S1 Dataset — (XLSX) [file pone.0288375.s001.xlsx]

## Sheet: MDS
	YEAR OF BIRTH	AGE	GENDER	VISA TYPE	DURATION OF STAY	HEALTH INSURANCE	COUNTRY	MARITAL STATUS	EDUCATIONAL STATUS	LIVING STATUS	RELIGION	JOB SECTOR	MONTHLY INCOME	HOW IS YOUR HEALTH IN GENERAL	DO YOU SMOKE	DO YOU DRINK ALCOHOL	DO YOU EXERCISE	DURATION PER EXERCISE	NUMBER OF TIMES/ WEEK	DIETARY PATTERN	CONSUMPTION OF FRUITS	CONSUMPTION OF FRUITS	CONSUMPTION OF VEGETABLES	CONSUMPTION OF VEGETABLES	HEIGHT	WEIGHT	BMI	BMI_CATEGORY	WAIST CIRCUMFERENCE	BLOOD PRESSURE	Glucose	HbA1C	CRP	Total cholesterol	Triglyceride	HDL	LDL
	YEAR OF BIRTH	AGE	GENDER	VISA TYPE	DURATION OF STAY	HEALTH INSURANCE	COUNTRY	MARITAL STATUS	EDUCATIONAL STATUS	LIVING STATUS	RELIGION	JOB SECTOR	MONTHLY INCOME	PERCEIVED HEALTH	SMOKING STATUS	CONSUMPTION OF ALCOHOL	EXERCISE	EXERCISE DURATION	EXERCISE FREQUENCY/WEEK	DIETARY PATTERN	CONSUMPTION OF FRUITS DAYS/WEEK	SERVING/DAY	CONSUMPTION OF VEGETABLES, DAYS/WEEK	SERVING/DAY	HEIGHT	WEIGHT	BMI	BMI_CATEGORY	WAIST CIRCUMFERENCE	BLOOD PRESSURE	mg/dl	%	mg/dl	mg/dl	mg/dl	mg/dl	mg/dl
	XXXX		MALE 1	E9 1	IN YEARS	YES 1	NEPAL 1	MARRIED 1	PRIMARY 1	ALONE 1	CHRISTIAN 1	AGRICULTURE 1	IN KRW	VERY BAD 1	YES 1	YES 1	YES 1	minutes		VEGETERIAN 1	DAYS/WEEK	SERVING/DAY	DAYS/WEEK	SERVING/DAY	CM	KG		LESS THAN 18.5 =UNDERWEIGHT=1	CM	MM HG
			FEMALE 2	OTHERS 2		NO 2	CAMBODIA 2	DIVORCED 2	SECONDARY 2	WITH SPOUSE 2	ISLAM 2	CONSTRUCTION 2		BAD 2	NO 2	NO 2	NO 2			NONVEGETERIAN 2								NORMAL, 18.5-24.9=2
						DON'T KNOW 3	THAILAND 3	WIDOWED 3	HIGHER SECONDARY 3	JOINT FAMILY 3	HINDU 3	FISHERY & LIVESTOCK 3		FAIR 3	OCCASSIONALLY 3	OCCASIONALLY 3	OCCASIONALLY 3											OVERWEIGHT 25-29.9 =3
							MYANMMAR 4	UNMARRIED4	COLLEGE 4	OTHERS 4	BUDDHIST 4	MANUFACTURING 4		GOOD 4														OBESITY 30 OR MORE=4
							VIETNAM 5				NONE 5	OTHERS 5		VERY GOOD 5
							SRILANKA 6				OTHERS 6
1	1993	27	2	1	3	1	1	4	3	1	5	1	1800000	3	2	2	2			2	3	1	5	1	159	62	24.5	2	85.5	110/81	78	5.2	0.08	169	75	61	103
2	1994	26	1	1	5	1	1	4	4	1	3	4	2000000	3	1	3	3	30	2	2	0	0	4	1	183	80.6	24.1	2	92.5	128/77	82	4.7	0.03	149	102	38	98
3	1988	32	1	1	7	1	1	1	3	1	3	4	2500000	4	2	2	1		7	2	1	1	5	1	171	67.1	22.9	2	81	106/69	90	5.3	0.07	162	78	60	99
4	1989	31	1	1	7	1	1	1	4	1	3	4	2000000	4	2	3	3		1	2	2	1	1	1	164	64.7	24.1	2	88	126/87	82	5.3	0.3	111	112	29	69
5	1990	30	1	1	1.7	1	2	1	3	2	4	2	2300000	3	2	2	1	60	2	2	3	2	2	1	166	62	22.5	2	79	104/67	81	5.3	0.01	166	112	49	105
6	1996	24	1	1	1	2	2	4	2	1	4	4	2000000	3	2	2	3	20	2	2	5	3	6	4	163	46	17.3	1	65	106/76	89	5	0.02	149	94	47	89
7	1987	33	1	1	0.1	1	3	4	4	1	4	4	2000000	4	2	2	3	10	1	2	1	1	1	1	171	70	23.9	2	83	104/69
8	1989	31	1	1	2	1	2	1	3	1	4	4	2700000	4	2	2	1	15	2	1	5	2	5	4	172	53.8	18.2	1	69	109/76	84	5.1	0.02	149	96	63	75
9	1994	26	1	1	2	1	2	4	2	1	4	4	2500000	4	2	2	1	30	2	2	3	2	1	1	168	60	21.3	2	77	115/67	84	5.4	0.05	179	176	55	100
10	1997	23	1	1	1.6	1	1	4	3	1	3	4	2300000	4	2	3	1	30	3	2	2	1	0	0	177	68	21.7	2	81	128/75	86	5.6	1.03	143	67	68	72
11	1992	28	1	1	6	1	1	4	3	1	3	4	2000000	4	1	3	1	15	7	2	2	2	2	2	161	49.5	19.1	2	65	135/76	84	5.1	0.04	145	139	61	69
12	1994	26	1	1	1	1	2	4	3	4	4	4	2000000	4	2	3	2			2	3	2	3	2	153	53	22.6	2	71	125/86	80	4.9	0.02	151	100	36	102
13	1981	39	1	1	1	1	3	4	4	1	4	4	2200000	4	3	2	3	30	3	2	0	0	3	1	162	67	22.5	2	86	105/73	97	5.6	0.08	250	288	38	167
14	1988	32	1	1	5	1	4	1	3	1	4	4	2000000	4	1	3	3	20	3	2	3	1	7	1	168	72.1	25.5	3	88	149/105	93	5.6	0.52	200	161	48	130
15	1998	22	2	1	1.5	1	1	4	4	1	3	1	1700000	4	2	2	2	0	0	2	7	1	7	1	156	50.2	20.6	2	76.5	102/67	78	5.3	0.03	132	94	36	80
16	1994	26	2	1	1.2	1	1	4	3	1	3	1	1700000	3	2	2	3			2	7	1	3	1	159	47.3	18.7	2	83	121/68	88	5.2	0.02	133	54	62	72
17	1997	23	2	1	0.6	2	1	4	4	1	4	1	1900000	3	2	2	2			2	7	1	7	1	155	52.8	22	2	74.5	106/69	89	5.7	0.09	142	65	51	87
18	1978	42	2	1	8	1	1	1	1	3	3	1	1600000	3	2	2	3	15	3	2	3	1	3	1	150	56.3	25	3	86	141/106	87	5.8	0.13	279	272	51	196
19	1988	32	1	1	2.6	3	1	4	4	1	3	4	2500000	3	2	3	3	60	3	2	1	1	0	0	160	69.8	27.3	3	90	105/59	92	5.1	0.16	236	102	47	178
20	1996	24	1	1	2	1	1	4	3	4	3	4	3000000	4	1	1	2			2	7	1	5	2	164	63.4	23.6	2	76	138/79	85	5	0.04	137	153	38	119
21	1981	39	1	2	4	2	1	1	4	1	1	5	1500000	4	2	2	3			2	7	1	7	1	166	70	25.4	3	86	116/79	82	5.5	0.3	161	103	34	110
22	1990	30	1	1	6	1	1	4	3	1	4	4	2000000	3	3	3	3	120	1	2	1	1	1	1	172	84	28.4	3	93		121	5.4	0.17	187	186	60	113
23	1997	23	1	1	2	1	1	4	3	1	3	4	1700000	3	1	3	3			2	6	1	6	1	182	76	22.9	2	87		73	5.5	0.04	204	143	40	146
24	1980	40	1	1	1.8	1	1	1	2	2	3	4	1700000	4	2	2	1	30	2	2	1	1	1	1	173	81	27.1	3	94	133/93	123	5.1	0.23	244	76	47	181
25	1994	26	1	1	0.5	1	1	4	4	4	1	4	2000000	3	2	3	1	20	5	2	3	1	3	1	170	75.8	26.2	3	84	111/69	112	4.8	0.02	176	86	43	116
26	1985	35	2	1	1	1	1	1	3	2	3	4	1700000	4	2	2	2			2	1	1	1	1	152	54	23.4	3	80	117/84	91	5.3	0.03	124	35	59	57
27	1993	27	1	1	6	1	1	4	3	4	3	4	1800000	4	3	1	1	120	1	2	7	1	5	1	167	69.4	24.9	2	84	117/74	107	4.8	0.29	231	102	40	170
28	1995	25	2	1	4	1	1	4	3	4	3	4	2000000	4	2	2	1			2	6	1	5	1	156	59	24.2	2	73	100/76	117	5.4	0.04	199	80	45	137
29	1997	23	2	1	0.6	1	1	4	4	4	3	4	2000000	3	2	3	1	10	5	2	4	1	7	1	156	48.7	20	2	70.5	90/71	123	5.2	0.16	146	39	57	80
30	1994	26	2	1	1.5	1	1	4	4	4	3	4	3000000	4	1	1	1	15	6	2	7	1	7	1	146	46.2	21.7	2	80.5	102/73	121	6.2	0.25	110	66	33	63
31	1987	33	1	1	8	1	1	1	4	3	3	4	2200000	4	2	1	2			2	4	1	3	1	171	69	23.6	2	92	132/77	109	5.1	0.01	236	111	38	176
32	1992	28	1	1	0.3	1	1	4	4	3	3	4	2100000	4	2	1	1	20	3	2	3	1	4	1	171	84	28.7	3	97	140/93	101	5.5	0.34	223	122	45	153
33	1984	36	1	2	1	1	1	1	4	4	3	4	2000000	3	2	1	1	20	3	2	4	1	2	1	165	68.5	25.2	3	90	135/99	90	5.1	0.12	241	88	46	177
34	1979	41	1	1	2	1	1	1	3	1	3	4	2000000	3	2	1	1	60	2	2	4	1	2	1	171	67.9	23.2	2	84	140/89	116	5.2	0.07	186	42	47	130
35	1985	35	2	1	0.3	1		4	3	4	4	4	2000000	3	2	3	1	10	5	2	4	1	7	1	151	48.4	21.2	2	79.5	105/85	117	5.6	0.15	270	72	50	205
36	1991	29	1	1	0.6	1	1	1	3	2	6	4	2000000	3	1	1	1	2	2	2	3	2	5	1	157	62.2	25.2	3	81	110/74	121	4.8	0.09	137	78	32	89
37	1977	43	1	1	6	1	1	1	3	4	3	4	2000000	3	2	3	2			2	4	1	3	1	171	74	25.3	3	88	137/82	107	5	0.12	233	141	45	159
38	1992	28	1	1	1.5	1	1	4	3	4	4	4	2000000	3	2	2	2			2	4	1	2	1	172	66.1	22.3	2	81	132/95	109	5.2	0.11	161	55	33	116
39	1977	43	1	1	0.8	1	1	1	4	4	3	4	2200000	4	2	2	2			2	4	1	4	1	173	79.5	26.6	3	95	119/82	123	5.9	0.59	226	55	77	138
40	1981	39	1	1	7	1	1	1	4	4	3	4	2500000	4	1	1	1	30	4	2	4	1	2	1	170	71.8	24.8	2	87	126/80	114	5.4	0.3	231	71	44	172
41	1987	33	1	1	5	1	1	1	4	1	4	4	2000000	3	2	3	3	120	2	2	4	1	7	1	180	85	26.2	3	95	116/82	87	4.8	0.18	198	70	45	138
42	1992	28	1	1	6	1	1	1	3	4	3	4	1800000	4	2	3	3	60	2	2	4	1	5	1	172	72.7	24.6	2	90	141/96	94	5.3	0.63	265	126	40	199
43	1990	30	1	1	9.4	1	1	1	4	4	3	4	1800000	3	1	2	1	120	2	2	2	1	2	1	165	73	26.8	3	90	130/88	118	6	0.18	149	54	34	103
44	1992	28	1	1	6.1	1	1	4	4	4	3	4	2000000	4	1	1	1	90	2	2	6	1	2	1	162	57.4	21.9	2	75	135/98	71	4.7	0.09	165	109	54	89
45	1983	37	1	1	9	1	1	1	4	4	3	4	2000000	4	1	2	1	90	2	2	2	1	2	1	168	57	20.2	2	76	113/86	108	4.8	0.14	168	71	42	111
46	1994	26	1	1	6	1	1	4	4	3	4	4	1500000	3	1	1	1	120	2	2	3	1	3	1	168	64.3	22.8	2	79	109/83	76	5.1	0.14	155	65	41	101
47	1979	41	1	1	1	1	1	1	2	4	4	4	2500000	3	2	3	3	120	1	2	2	1	2	1	167	58	20.8	2	81	122/87	107	5.4	0.05	182	48	50	122
48	1986	34	1	1	8	1	1	1	3	4	3	4	2000000	4	2	2	1	20	6	2	1	1	1	1	179	70.7	23.4	2	86	120/79	107	5.5	0.03	190	89	40	131
49	1995	25	1	2	5	1	1	4	4	3	6	4	2000000	5	1	1	2			2	2	1	2	1	170	57.8	20	2	77	127/72	90	4.7	0.05	166	59	42	111
50	1991	29	1	1	3	1	1	4	3	4	3	4	2200000	4	2	2	2			2	2	1	3	1	166	62.2	22.6	2	84	128/72	92	5.1	0.11	256	131	43	186
51	1993	27	1	1	4	1	1	4	3	3	4	4	2200000	3	2	1	1	10	2	2	1	1	1	1	174	72.9	24.1	2	85	117/83	90	5.3	0.08	173	70	48	111
52	1994	26	1	1	2	1	1	1	4	4	3	2	2000000	4	1	3	2			2	2	1	2	1	175	37.3	22	2	82	142/89	96	5.2	0.03	160	48	43	107
53	1993	27	1	2	9	1	1	1	4	3	1	2	2100000	4	2	2	1	10	7	2	4	1	1	1	163	81	30.5	4	99	141/97	114	5.5	0.25	214	136	34	152
54	1994	26	1	1	6	1	1	1	4	4	3	4	2000000	4	2	1	1	120	1	2	7	1	5	1	179	70.5	22	2	83	116/81	102	5.6	0.04	189	57	36	141
55	1990	30	1	1	3	1	1	1	4	4	3	4	2000000	4	3	3	1	10	1	2	1	1	1	1	165	69	25.3	3	85	123/84	92	5.4	0.22	207	75	48	143
56	1983	37	1	1	1	1	1	1	3	3	4	4	3500000	4	2	1	1	120	2	2	1	1	2	1	173	79	26.4	3	94	139/85	124	5.4	0.06	225	93	46	160
57	1993	27	1	2	9	1	1	4	4	1	1	4	2200000	4	2	2	2			2	6	1	2	1	161	70	27	3	90	133/96	107	5.2	0.19	194	51	49	133
58	1996	24	1	1	2.5	1	1	4	3	4	3	4	1800000	4	2	2	2			2	2	1	4	1	172	68.8	23.3	2	86	130/86	106	5.9	0.01	153	124	49	79
59	1992	28	1	1	3	1	1	4	4	4	3	4	2500000	4	2	2	1	120	2	2	1	1	1	1	165	58.9	21.6	2	75	116/76	79	5	0.07	180	72	36	130
60	1985	35	1	1	4	1	1	1	3	4	3	4	2100000	2	2	2	1	30	7	2	7	1	5	2	163	60.9	22.9	2	77	132/91	82	4.8	0.07	212	116	45	144
61	1991	29	1	1	6	1	1	1	3	4	3	4	2000000	4	2	2	1	120	2	2	6	1	5	1	168	66	234	2	85	135/88	103	5.4	0.06	160	58	34	113
62	1994	26	1	1	3	1	1	1	4	3	3	1	2500000	4	2	2	2			2	7	1	7	1	159	62	24.5	2	83	111/76	117	4.5	0.11	202	117	41	136
63	1977	43	1	1	8.5	1	1	1	4	1	3	4	2500000	3	2	3	1	30	3	2	4	1	2	1	177	71	22.7	2	90	123/89	121	5.3	0.6	231	240	31	151
64	1983	37	1	1	8	2	1	3	4	4	4	4	2300000	3	2	3	1	45	5	2	5	1	4	1	163	73.4	27.6	3	94	147/90	114	5.5	0.1	226	85	50	158
65	1976	44	1	1	8	1	1	1	2	4	4	4	2000000	4	2	1	1	60	5	2	6	1	5	1	165	71	26.1	3	91	129/89	120	5	0.1	203	98	47	135
66	1989	31	1	1	2	1	1	1	4	4	3	4	2000000	4	1	3	1	45	5	2	6	1	5	1	178	75	23.7	2	81	119/70	128	5.3	0.3	240	135	39	174
67	1990	30	1	1	8	1	1	4	2	1	1	4	2500000	4	2	2	2			2	3	1	2	1	164	57.5	21.4	2	89	131/87	99	5.6	0.11	178	37	66	110
68	1986	34	1	1	4	1	1	1	2	4	3	4	2400000	4	2	1	1	20	6	2	3	1	3	1	174	77.3	25.5	3	89	121/81	94	5.4	0.18	179	70	62	117
69	1981	39	1	1	8.5	1	1	1	3	4	1	4	2400000	3	2	3	3	30	3	2	7	1	2	1	160	67.9	26.5	3	92	146/97	99	5.7	0.07	178	145	42	126
70	1984	36	1	1	8	1	1	1	3	4	3	4	2400000	3	2	3	3	30	7	2	7	1	1	1	172	56.8	19.2	2	81	113/82	99	5.6	0.07	192	128	56	119
71	1988	32	1	1	1	1	1	1	4	4	3	4	2000000	4	2	1	1	60	7	2	2	1	3	1	167	74.6	26.7	3	90	121/81	85	5.4	0.11	171	97	37	126
72	1985	35	1		10	1	1	1	4	4	3	4	2000000	4	2	1	3	10	2	2	7	1	4	1	182	67.3	20.3	2	85	125/83	91	5.3	0.17	223	69	46	163
73	1982	38	1	1	5	1	1	1	2	4	4	4	2000000	3	2	2	3	30	2	2	7	1	7	0.5	163	56.5	21.3	2	82	134/90	93	5.4	0.07	167	58	45	119
74	1982	38	1	1	9	1	1	1	4	4	3	4	2000000	3	2	3	2			2	2	2	3	1	163	63.2	23.8	2	93	159/93
75	1986	34	1	1	1	1	1	1	3	4	3	4	2000000	3	2	3	3	30	2	2	0		3	1	177	77.9	24.9	2	91	113/71
76	1988	32	1	1	1	1	1	1	3		3	4	2000000	4	2	1	1	30	2	2	2	1	3	1	171	69.2	23.7	2	83	127/92	83	5.1	0.03	181	77	47	128
77	1980	40	1	1	5	2	1	1	2		3	4	1800000	3	2	3	3	10	3	2	4	1	7	1	168	58.5	20.7	2	80	114/78
78	1987	33	1	1	9	1	1	4	3	1	5	4	2200000	5	2	3	1	60	5	2	3	1	3	1	162	62.1	23.7	2	74	115/67
79	1989	31	1	1	10	1	1	1	3	2		4	2200000	3	2	2									160	58.8	23	2	87	118/82
80	1980	40	1	1	5	2	1	1	2	4	4	4	2300000	3	2	2	2			2	7	1	7	1	160	62.2	24.3	2	91	144/87
81	1991	29	1	1	7	1	1	1	3	4	4	4	2500000	2	2	2	2			2	0		0		160	63.2	24.7	2	82	117/71
82	1977	43	1	2	2	2	1	1	3	4	3	4	1800000	2	2	3	1	15	7	2	1	1	7	1	163	67.8	25.5	3	95	117/80
83	1993	27	1	1	1.5	2	1	4	3	4	3	4	1800000	3	2	2	3		1	2	1	1	2	1	168	46.9	16.6	1	73	110/68
84	1989	31	1	1	7	2	1	1	3	4	3	4	2500000	4	2	2	1	60	7	2	3	1	1	1	173	100.5	33.6	4	113	105/72
85	1996	24	1	1	2	2	1	4	3	4	3	4	2500000	3	2	3	2			2	7	1	7	1	175	67.2	21.9	2	83	119/82
86	1985	35	1	1	7	1	6	1	2	4	2	4	2400000	3	2	2	2			2	3	2	5	1	161	68.3	26.3	3	89	103/78	79	5.2	0.1	200	301	34	125
87	1989	31	1	1	6	1	6	1	4	4	2	4	2500000	3	2	2	2			2	4	1	3	1	160	56.9	22.2	2	87	122/92
88	1986	34	1	1	8	1	6	1	4	4	2	4	2500000	4	2	2	2			2	7	1	3	1	177	79.7	25.4	3	94	111/68	94	5.8	0.1	231	86	43	167
89	1988	32	1	1	9	1	6	1	3	4	2	4	2500000	4	2	2	2			2	4	2	7	2	168	73.4	26	3	98	137/97	104	5.8	0.1	212	90	39	159
90	1992	28		1	3	1	6	4	4	4	2	4	2000000	4	2	2	3	20	1	2	3	1	1	1	163	76.1	26.8	3	96	145/83	71	5.2	0.1	152	426	30	84
91	1994	26	1	1	6	1	6	4	3	4	2	4	2000000	2	2	2	3	30	1	2	2	1	2	1	168	77.5	27.5	3	92	110/65	85	5.3	0.2	206	229	32	136
92	1985	35	1	1	7	1	6	1	4	4	2	4	2500000	4	2	2	3	50	2	2	7	1	7	1	166	71.9	26.1	3	88	117/70	95	5.7	0.1	188	185	38	113
93	1991	29	1	1	1	1	6	1	4	4	2	4	2300000	4	2	2	1	15	7	2	3	2	7	1	166	71.2	25.8	3	86	125/80
94	1994	26	1	1	3	1	6	4	4	4	2	4	1700000	4	2	2	2			2	3	1	5	1	166	68	24.7	2	85	126/89	81	4.5	0.1	149	104	27	100
95	1992	28	1	1	4	1	6	1	4	1	2	4		3	2	2	2			2	3	1	3	1	161	63	24.3	2	98	122/80
96	1992	28	1	1	4	1	6	4	4	4	2	4	2500000	4	2	2	3	40	2	2	6	1	3	1	175	70.7	23.1	2	87	121/71
97	1989	31	1	1	5	1	6	1	4	4	2	4	2500000	4	2	2	3		1	2	4	1	7	1	157	62.1	25.2	3	83	137/85	129	5.7	0.1	189	65	50	122
98	1989	31	1	1	9	1	6	1	4	4	2	4	3000000	5	2	2	1	30	7	2	3	2	1	2	158	65	26	3	89	120/80
99	1977	43	1	1	3	1	6	1	4	4	2	4	2200000	5	2	2	2			2	7	1	3	1	169	70.4	24.8	2	90	121/83
100	1987	33		1	4		6	1	4	1	2	4	2200000	4	2	2	2			2	7	1	7	1	167	68.4	24.5	2	87	116/77	80	5.5	0.1	137	319	28	52
101	1993	27	1	1	5		6	1	4	1	2	4	1800000	4	2	2	1	15	7	2	4	1	3	1	161	66.9	25.8	3	89	131/87
102	1995	25	1	1	3.6	1	6	1	4	1	2	4	2000000	3	2	2	1	30	2	1	6	5	5	15	163	64.5	24.3	2	86	135/89	90	5.8	0.3	223	89	41	163
103	1994	26	1	1	4	1	6	4	4	1	2	4	2500000	4	2	2	1	20	7	2	3	1	7	1	158	56.9	22.8	2	77	120/73	93	5.6	0.1	166	82	41	108
104	1979	41	1	2	10	2	6	1	4	1	2	5	1400000	3	2	2	3		2	2	1	1	5	1	167	76.4	27.4	3	106	153/109	131	8.3	0.4	245	324	31	150
105	1982	38	1	1	3	1	6	1	2	4	2	4	2500000	4	2	2	1	30	3	2	5	1	2	1	171	71.9	24.6	2	79	116/76	94	5.8	0.1	157	65	33	108
106	1992	28	1	1	2.4	1	6	4	4	4	2	4	2100000	3	2	2	2			2	6	2	7	1	164	63.9	23.8	2	83	127/80
107	1989	31	1	2	6	1	6	1	4	2	2	5	1000000	4	2	2	1	15	7	2	6	1	3	1	172	68.6	23.2	2	93	115/74	90	5.2	0.1	155	57	36	110
108	1989	32	1	1	8.2	1	1	1	4	1	3	4	2200000	4	2	1	1	90	6	2	2	0.5	1	0.5	169	72.5	25.4	3	86	128/76	78	5.5	0.22	170	105	40	117
109	1989	32	1	1	0.1		4	1	4	1	4	2	2000000	3	2	3	1	10	3	2	1	3	1	1	168	84.7	30	4	96	132/77	80	5.4	0.05	206	115	48	146
110	1988	33	1	1	1		4	1	2	3	4	2	2000000	3	2	3	3	10	2	2	1	2	1	4	167	69	24.7	2	88	142/84	82	5.8	0.1	185	202	43	120
111	1997	24	1	1	1	1	1	4	3	1	3	4	200000	4	2	2	3	5	3	2	4	2	3	1	164	54.4	20.2	2	74	116/70	87	5.7	0.01	152	83	47	95
112	1982	39	1	1	3	1	1	1	2	1	3	4	1800000	2	2	3	3				4	2	7	2	179	68.9	21.5	2	88	123/83	108	6.2	0.02	119	75	37	73
113	1998	23	1	1	2.1	1	2	4	2	1	4	4	1820000	4	2	2	2			2	1	1	4	1	160	49.9	19.5	2	72	108/67	84	5.4	0.08	234	174	52	156
114	1999	22	1	1	1	1	2	4	2	1	4	4	1820000	4	2	2	2			2	1	1	1	1	161	44	17	1	61	132/82	102	4.7	0.02	151	81	47	91
115	1997	24	2	1	2	1	2	4	3	4	4	4	1840000	5	2	2	1			2	2	2	7	1	160	58	22.7	2	73	103/74	76	5	0.02	163	56	55	105
116	1989	32	1	1	2	1	2	4	2	3	4	4	2300000	4	2	3	1	20	7	2	7	2	7	1	163	61.3	23.1	2	79	118/77	88	5.7	0.22	187	107	59	111
117	1981	40	1	1	7	1	1	1	3	1	3	4	2000000	4	3	3	3	20	3	2	2	1	4	1	164	69.6	25.9	3	86	139/78	85	6.1	0.01	169	101	49	107
118	1988	33	1	1	3.2	1	1	1	4	1	3	1	1800000	2	2	2	3			2	7	1	7		163	58	21.8	2	79	124/68	84	5.2	0.08	174	181	45	103
119	1991	30	1	1	7.5	1	1	1	4	4	3	4	2400000	2	2	3	1	40	6	2	2	0.5	5	2	173	78.6	26.3	3	91	139/79	93	5.8	0.08	189	225	38	120
120	1990	31	2	1	7	1	1	4	3	1	3	1	1750000	3	2	2	3	5	3	2	3	1	4	1	157	43.7	17.7	1	76	121/86	86	5.4	0.01	167	110	49	101
121	1994	27	2	1	2	1	1	1	3	4	3	1	1600000	3	2	2	3	5	2	2	4	1	4	1	158	53.8	21.6	2	74	114/73	84	5.5	0.06	187	125	50	118
122	1992	29	2	1	2	1	1	4	4	3	1	1	1600000	4	2	2	3	10	1	2	1	1	3	1	155	50.5	21	2	76	113/75	82	5.1	0.01	151	61	56	93
123	1996	25	2	1	1	1	1	4	3	4	3	1	1500000	3	2	3	3	10	1	2	1	1	3	1	162	60	22.9	2	69	106/80	86	5.5	0.12	164	71	44	114
124	1985	36	1	1	2	1	4	4	3	1	4	4	2000000	4	2	3	1	30	3	2	1	2	1	5	164	59.8	22.2	2	82	147/97	94	6	0.02	296	125	77	207
125	1979	42	1	1	2	1	4	4	3	1	4	4	2000000	4	2	3	1	15	5	2	1	2	1	5	168	62.2	22	2	83	113/80	80	5.6	0.01	186	77	52	127
126	1986	35	1	1	3	1	1	1	4	1	3	4	2000000	2	2	3	1	60	1	2	1	1	1	1	169	77	27	3	96	117/74	85	5.9	0.24	116	235	29	48
127	1993	28	1	1	3	1	1	4	4	1	3	1	2200000	4	2	2	3	20	3		4	1	7	2	161	60.3	23.3	2	77	117/75	105	5.6	0.1	201	158	52	125
128	1987	34	1	1	1.6	1	4	1	4	1	4	2	2000000	3	2	2	1	30	5	2	1	2	1	7	166	66.2	24	2	80	138/90	91	5.8	0.06	219	112	55	152
129	1993	28	1	1	1	1	1	4	4	1	4	4	2000000	3	2	2	2				1	1	2	1	159	61.5	24.3	2	83	142/92	85	5.6	0.01	157	98	51	93
130	1991	30	1	1	5	1	1	4	3	1	3	4	2500000	3	2	2	2			2	5	2	7	1	169	63.1	22.1	2	76	105/72	83	5.4	0.02	162	133	42	100
131	1978	43	2	1	8.5	1	1	1	2	4	3	1	1700000	3	2	2	2			2	1	1	1	1	151	53.3	23.4	2	88	127/98	93	6.1	0.1	301	337	59	194
132	1992	29	1	1	4	1	4	1	2	4	4	4	2400000	4	2	1	2			2	1	1	1	1	168	73.7	26.1	3	89	141/85	80	4.8	0.01	187	151	47	120
133	1990	31	1	1	2.8	1	1	1	4		3	4	2000000	3	2	2	3	20	1	2	7	1	4	1	170	67	23.2	2	90	131/89	94	5.5	0.28	186	122	55	116
134	1998	23	1	1	2	1	1	4	3	1	3	4	1800000	4	2	3	3	15	2	2	2	0.5	2	0.5	167	63	22.6	2	76	133/78
135	1992	29	1	1	2.5	1	6	4	3	1	4	4	2600000	3	2	3	3	15	1	2	1	1	1	2	168	82	29.1	3	100	127/78
136	1991	30	1	1	2	1	2	4	3	4	4	4	1800000	2	2	2	3	15	1	2	1	1	3	4	163	67.5	25.4	3	86	120/75
137	1987	34	1	1	0.1	3	4	1	4	1	4	2	2000000	3	2	3	1	30	3	2	1	2	1	3	168	55.6	19.7	2	72	113/75
138	1985	36	1	1	4.8	3	6	1	3	1	4	4	3000000	4	2	1	2			2	3	1	1	1	161	51.8	20	2	77	125/80
139	1995	26	1	1	2	1	1	4	2	1	3	4	2000000	4	1	1	2				1	1	1	1	180	58.2	18	1	70	123/69
140	1989	32	2	1	2	1	1	4	3	1	3	1	1800000	4	2	2	3	15			1	1	4	1
141	1994	27	1	1	2	1	1	4	3	1	3	4	1800000	4	2	3	3	20			1	1	3	1
